# Supplementary material for: Clinical efficacy of comprehensive traditional Chinese medicine in adjuvant therapy for stage Ib-IIIa resected non-small cell lung cancer: a multi-center, randomized, double-blind, placebo-controlled trial
Source: Front Pharmacol. 2026 Apr 9;17:1776888. doi: 10.3389/fphar.2026.1776888 (PMC13103486; doi:10.3389/fphar.2026.1776888)
Supplement: Supplementary file 2 [file Table1.xlsx]

## Sheet: Sheet1
1=Remove cases,2=PP population	Name	Sex	Age(≥65=2，＜65=1)	Age	Pathology(1=ad,2=non ad)	TNM	T	N	Stage(1=Ib,2=II,3=IIIa)	TCM (1=Qi deficiency,2=yin deficiency,3=qi and yin deficiency	surgey time	Enrollment time	chemo-Cycle	Chemotherapy(TP/TC=1,AP/AC=2,GP/GC=3	Group(TCM=1,control=2)	Radiotherapy(0=no,1=yes)	progress time	DFS time(months)	DFS status(1=PD,0=Censored)
2	2001	2	1	60	2	T2bN1M0	2	1	2	1	2016-10-11	2016-11-07	4	2	1	0	2018-01-12	14.1667	1
2	3001	1	1	60	1	T2aN0M0	2	0	1	1	2016-09-27	2016-11-07	4	1	2	0	2021-08-31	57.8	1
1	3002	1	2	67	1	T1bN1M0	1	1	2	2	2016-10-20	2016-11-15	4	1	2	0	2017-03-14	3.96667	1
2	4001	2	1	51	2	T2aN0M0	2	0	1	1	2016-10-10	2016-11-17	4	3	2	0	2021-10-20	59.1	1
2	2002	2	2	69	2	T2aN2M0	2	2	3	1	2016-10-20	2016-11-21	4	3	1	1	2022-03-31	64.3333	0
2	3003	1	1	52	1	T2aN0M0	2	0	1	3	2016-10-17	2016-11-24	4	1	1	0	2019-08-31	33.2333	1
2	3004	1	1	49	1	T1N2M0	1	2	3	2	2016-10-19	2016-11-24	4	1	1	0	2018-12-31	25.2333	1
2	2003	2	2	66	2	T2aN0M0	2	0	1	3	2016-10-27	2016-11-25	4	2	2	0	2021-03-15	51.6667	1
2	3005	2	1	60	1	T2bN0M0	2	0	2	1	2016-10-27	2016-12-01	4	1	2	0	2017-09-08	9.23333	1
2	3006	2	1	36	1	T2aN2M0	2	2	3	1	2016-11-01	2016-12-01	4	1	1	0	2017-10-11	10.3333	1
2	3007	1	1	55	1	T2aN2M0	2	2	3	1	2016-10-31	2016-12-01	4	3	2	0	2018-04-24	16.7667	1
2	4002	1	2	67	1	T2aN0M0	2	0	1	3	2016-11-01	2016-12-01	4	1	1	0	2025-08-31	105	0
2	3008	1	1	43	1	T2aN1M0	2	1	2	3	2016-11-03	2016-12-02	4	1	1	0	2019-05-22	29.6667	1
2	3009	2	1	51	1	T2aN2M0	2	2	3	1	2016-11-02	2016-12-02	4	1	2	1	2022-03-31	63.9667	1
2	3010	2	1	42	1	T2aN0M0	2	0	1	3	2016-11-03	2016-12-02	2	1	1	0	2022-03-31	63.9667	0
2	2004	2	2	70	2	T2N2M0	2	2	3	3	2016-10-25	2016-12-05	4	1	1	1	2017-12-01	11.8667	1
2	3011	2	2	66	1	T2aN0M0	2	0	1	3	2016-11-08	2016-12-07	4	1	2	0	2020-10-26	46.6333	1
2	3012	2	2	70	1	T3N2M0	3	2	3	3	2016-10-20	2016-12-07	1	1	2	0	2018-01-28	13.7	1
2	3013	1	2	66	1	T2bN0M0	2	0	2	1	2016-11-09	2016-12-09	4	1	2	0	2017-05-28	5.63333	1
2	3014	1	2	68	1	T2aN0M0	2	0	1	2	2016-11-09	2016-12-09	2	1	1	0	2025-08-31	104.733	0
1	3015	2	1	48	2	T2aN2M0	2	2	3	1	2016-11-15	2016-12-12	4	3	1	1	2017-03-09	2.9	1
2	3016	1	1	48	1	T2aN2M0	2	2	3	1	2016-11-13	2016-12-14	4	1	1	0	2017-11-06	10.7333	1
2	3017	2	2	66	1	T2aN0M0	2	0	1	3	2016-11-17	2016-12-16	4	1	2	0	2021-06-23	54.2333	1
2	3018	1	1	62	1	T3N0M0	3	0	2	3	2016-11-03	2016-12-16	4	1	1	0	2018-08-19	20.1	1
2	3019	2	1	49	1	T1aN1M0	1	1	2	3	2016-11-14	2016-12-19	4	3	1	0	2025-08-31	104.4	0
2	3020	2	1	62	1	T3N0M0	3	0	2	3	2016-11-14	2016-12-19	4	3	1	0	2025-08-31	104.4	0
2	1001	1	1	51	1	T1N1M0	1	1	2	1	2016-12-07	2017-01-03	4	1	1	0	2025-08-31	103.933	0
2	3021	1	2	66	1	T2aN0M0	2	0	1	1	2016-11-24	2017-01-03	4	1	2	0	2020-03-30	38.9	1
2	3022	2	2	65	2	T2N2M0	2	2	3	1	2016-11-30	2017-01-05	4	3	2	0	2018-11-10	22.1667	1
2	3023	2	1	53	1	T2bN0M0	2	0	2	1	2016-12-05	2017-01-06	4	1	2	0	2018-03-31	14.8333	0
2	3024	1	1	54	1	T1bN2M0	1	2	3	1	2016-11-29	2017-01-06	4	1	2	0	2018-02-09	13.1	1
2	3025	1	1	57	1	T3N0M0	3	0	2	1	2016-12-06	2017-01-06	4	1	2	0	2017-09-12	8.2	1
2	3026	1	1	52	1	T2aN2M0	2	2	3	1	2016-12-07	2017-01-13	4	1	2	0	2019-12-07	34.8	1
2	3027	1	1	59	1	T3N2M0	3	2	3	3	2016-12-12	2017-01-13	4	1	1	0	2019-01-28	24.5	1
2	3028	2	1	57	1	T3N2M0	3	2	3	3	2016-12-16	2017-01-18	2	5	1	0	2020-03-10	37.7333	1
2	4003	2	2	69	2	T3N0M0	3	0	2	3	2016-12-01	2017-01-18	4	3	1	0	2018-04-03	14.5	1
2	3029	2	2	68	1	T2aN0M0	2	0	1	1	2016-12-15	2017-01-19	4	1	1	0	2025-02-28	97.3	1
2	3030	1	1	62	1	T3N2M0	3	2	3	1	2016-12-21	2017-01-19	4	1	1	0	2019-08-13	30.8	1
2	4004	2	2	68	1	T1N2M0	1	2	3	3	2016-12-24	2017-01-20	4	1	2	1	2021-02-15	48.8333	1
2	3031	2	1	60	1	T2aN2M0	2	2	3	3	2016-12-27	2017-02-04	4	1	2	0	2017-10-19	8.5	1
2	3032	1	2	65	1	T2aN1M0	2	1	2	1	2016-12-22	2017-02-04	4	1	2	0	2018-12-15	22.3667	1
2	3033	1	2	73	1	T2aN2M0	2	2	3	3	2016-12-21	2017-02-06	4	1	2	0	2018-08-15	18.3	1
2	3034	2	1	63	1	T3N0M0	3	0	2	1	2017-01-10	2017-02-08	4	1	2	0	2022-03-31	61.7667	1
2	3035	1	1	41	2	T2aN0M0	2	0	1	3	2017-01-04	2017-02-08	4	3	1	0	2022-08-31	66.7667	0
2	1002	1	1	60	1	T2aN0M0	2	0	1	3	2017-01-06	2017-02-11	4	1	2	0	2020-12-15	46.1333	1
1	3036	2	1	49	1	T2aN0M0	2	0	1	1	2017-01-04	2017-02-13	3	1	2	0	2017-05-03	2.66667	1
2	3037	1	1	64	1	T2aN2M0	2	2	3	3	2017-01-04	2017-02-13	4	1	2	0	2017-08-28	6.5	1
2	1003	2	1	52	3	T2aN1M0	2	1	2	1	2017-01-23	2017-02-13	4	3	1	0	2017-11-20	9.23333	1
2	3038	2	2	70	1	T1aN1M0	1	1	2	3	2017-01-15	2017-02-14	4	1	1	0	2018-07-02	16.6	1
2	3039	2	1	54	1	T2aN0M0	2	0	1	1	2017-01-17	2017-02-14	4	1	1	0	2025-08-31	102.567	0
2	3040	2	2	66	1	T2aN0M0	2	0	1	1	2017-01-09	2017-02-17	4	1	1	0	2023-09-06	78.6333	1
2	3041	2	1	61	2	T2aN1M0	2	1	2	1	2017-01-15	2017-02-20	4	3	1	0	2018-03-30	13.3333	1
2	4005	2	1	33	1	T2aN2M0	2	2	3	1	2017-02-04	2017-03-08	4	1	1	1	2019-05-07	25.9667	1
2	3042	2	1	57	1	T1bN2M0	1	2	3	1	2017-02-14	2017-03-20	4	1	2	0	2018-04-01	12.3667	1
2	3043	2	1	62	1	T2aN1M0	2	1	2	1	2017-02-27	2017-03-20	4	1	2	0	2020-09-08	41.6	1
2	3044	2	1	60	2	T2aN0M0	2	0	1	1	2017-02-09	2017-03-27	4	3	2	0	2025-08-31	101.133	0
2	3045	1	1	53	1	T1aN2M0	1	2	3	1	2017-03-07	2017-03-30	4	1	1	0	2019-10-24	30.8	1
2	3046	2	2	71	1	T2aN0M0	2	0	1	3	2017-02-21	2017-03-31	4	1	2	0	2024-10-04	90.1333	1
2	3047	2	2	67	1	T4N0M0	4	0	3	2	2017-02-16	2017-03-31	4	1	1	0	2018-10-21	18.7	1
2	3048	2	2	69	2	T2aN0M0	2	0	1	3	2017-03-07	2017-04-05	4	3	1	0	2019-06-12	26.2333	1
2	3049	2	1	60	1	T2aN0M0	2	0	1	3	2017-03-08	2017-04-06	4	1	1	0	2020-04-15	36.3	1
2	3050	1	2	67	1	T1bN1M0	1	1	2	3	2017-03-05	2017-04-07	1	1	1	0	2022-03-31	59.8	1
2	3051	1	1	63	1	T3N0M0	3	0	2	3	2017-03-14	2017-04-10	4	1	1	0	2019-06-15	26.1667	0
2	3052	2	1	64	2	T2aN1M0	2	1	2	3	2017-03-07	2017-04-12	1	3	2	0	2018-01-31	9.63333	0
2	3053	2	1	56	1	T3N2M0	3	2	3	3	2017-03-13	2017-04-13	3	1	2	1	2017-10-10	5.9	1
2	3054	2	2	65	1	T3N0M0	3	0	2	1	2017-02-27	2017-04-14	4	1	1	0	2017-10-24	6.33333	1
2	2005	2	1	59	1	T3N2M0	3	2	3	1	2017-03-14	2017-04-14	1	1	1	1	2020-08-15	40.0333	1
2	4006	1	1	54	1	T1bN1M0	1	1	2	2	2017-03-17	2017-04-18	4	1	2	0	2018-11-02	18.4667	1
2	3055	2	2	68	2	T3N0M0	3	0	2	1	2017-02-20	2017-04-20	4	3	2	0	2019-01-10	20.6667	1
2	3056	1	2	71	1	T2N2M0	2	2	3	3	2017-03-20	2017-04-20	4	1	1	1	2018-06-21	14.0333	1
2	2006	2	2	72	2	T1aN2M0	1	2	3	3	2017-03-23	2017-04-21	3	1	2	1	2022-03-31	59.3333	1
1	3057	2	1	64	1	T1bN2M0	1	2	3	3	2017-03-15	2017-04-24	2	1	2	1	2018-05-24	13	1
2	3058	2	2	66	1	T4N1M0	4	1	3	1	2017-03-13	2017-04-24	4	1	1	0	2018-01-11	8.56667	1
2	3059	2	2	65	1	T2aN1M0	2	1	2	3	2017-03-16	2017-04-26	4	1	1	0	2025-08-31	100.167	0
2	3060	2	1	54	1	T1bN2M0	1	2	3	1	2017-03-27	2017-04-28	4	1	1	0	2021-03-10	46.4	1
2	3061	1	2	67	1	T2aN0M0	2	0	1	2	2017-03-28	2017-04-28	4	1	1	0	2018-07-05	14.2333	1
2	2007	2	1	61	1	T2aN0M0	2	0	1	3	2017-03-27	2017-04-28	4	1	1	0	2018-03-30	11.0667	1
2	2008	2	1	60	4	T2aN0M0	2	0	1	1	2017-03-16	2017-04-28	4	1	1	0	2018-03-06	10.2667	1
2	2009	1	1	47	1	T2aN0M0	2	0	1	1	2017-03-31	2017-04-28	4	1	1	0	2019-05-31	25.1	1
2	1004	1	1	54	1	T1aN1M0	1	1	2	1	2017-04-06	2017-05-02	4	1	2	0	2019-01-05	20.1	1
1	1005	2	1	54	1	T2aN2M0	2	2	3	1	2017-04-02	2017-05-04	2	3	2	1	2017-06-20	1.53333	1
2	3062	1	1	62	1	T2aN2M0	2	2	3	1	2017-03-24	2017-05-04	4	1	2	0	2025-08-31	99.9	0
2	3063	1	1	63	1	T2aN2M0	2	2	3	1	2017-03-20	2017-05-05	4	1	2	0	2019-02-19	21.4667	1
2	3064	1	1	62	1	T2aN0M0	2	0	1	3	2017-03-20	2017-05-05	4	1	2	0	2021-11-01	53.8667	1
2	4007	2	1	56	1	T3N0M0	3	0	2	1	2017-04-05	2017-05-08	4	1	2	0	2025-08-31	99.7667	0
2	3065	1	1	59	1	T2aN2M0	2	2	3	3	2017-04-06	2017-05-08	4	1	1	0	2025-08-31	99.7667	0
2	3066	2	1	57	1	T2aN1M0	2	1	2	3	2017-04-09	2017-05-09	4	1	1	0	2022-08-31	63.7333	0
2	4008	1	2	74	1	T3N0M0	3	0	2	2	2017-04-05	2017-05-11	4	1	1	0	2020-01-31	32.6667	1
2	2010	2	1	62	2	T2aN0M0	2	0	1	1	2017-04-10	2017-05-12	4	2	2	0	2025-08-31	99.6333	0
2	2011	2	1	64	2	T2aN2M0	2	2	3	1	2017-04-17	2017-05-12	1	4	1	1	2018-10-15	17.1	1
2	3067	2	1	55	1	T2aN0M0	2	0	1	1	2017-04-11	2017-05-15	4	1	2	0	2022-03-15	58	1
2	2012	2	1	54	2	T2aN0M0	2	0	1	1	2017-04-18	2017-05-19	4	4	2	0	2025-08-31	99.4	0
2	3068	1	1	63	1	T2aN0M0	2	0	1	1	2017-04-19	2017-05-22	4	1	1	0	2022-03-31	58.3	1
2	3069	2	2	72	1	T2aN2M0	2	2	3	1	2017-04-13	2017-05-25	4	1	2	0	2018-03-08	9.43333	1
2	3070	2	2	65	2	T3N1M0	3	1	3	1	2017-04-26	2017-05-31	4	3	1	0	2025-08-31	99	0
2	3071	1	2	65	1	T2aN0M0	2	0	1	1	2017-04-28	2017-06-02	4	1	2	0	2020-03-20	33.6	1
2	2013	1	1	37	1	T1bN2M0	1	2	3	1	2017-05-02	2017-06-02	4	1	2	0	2022-01-15	55.4333	1
2	3072	1	2	74	1	T2aN2M0	2	2	3	3	2017-04-24	2017-06-05	4	1	2	0	2020-04-17	34.4	1
2	3073	2	1	62	2	T1bN1M0	1	1	2	3	2017-04-17	2017-06-07	4	3	2	0	2022-09-14	63.2333	1
2	3074	1	2	66	1	T2aN1M0	2	1	2	3	2017-05-09	2017-06-07	4	1	2	0	2018-07-25	13.6	1
2	3075	2	1	59	2	T1bN1M0	1	1	2	3	2017-05-11	2017-06-08	4	3	2	1	2019-03-31	21.7667	1
2	3076	2	1	64	2	T2aN1M0	2	1	2	2	2017-05-07	2017-06-08	4	3	1	0	2023-03-10	69.0667	1
2	3077	2	1	62	2	T2bN2M0	2	2	3	2	2017-05-10	2017-06-09	4	3	2	0	2025-02-25	92.5333	1
2	3078	1	1	60	1	T2aN0M0	2	0	1	1	2017-05-11	2017-06-09	4	1	2	0	2025-08-31	98.7333	0
2	3079	2	1	60	1	T2bN2M0	2	2	3	3	2017-04-27	2017-06-12	4	1	1	0	2018-04-18	10.2	1
2	3080	2	1	51	1	T2aN0M0	2	0	1	1	2017-05-21	2017-06-20	4	1	2	0	2023-03-24	69.1333	1
2	2014	1	2	67	1	T2aN2M0	2	2	3	3	2017-05-20	2017-06-23	4	1	1	1	2017-12-18	5.83333	1
2	3081	1	1	54	1	T2bN2M0	2	2	3	1	2017-05-24	2017-06-26	4	1	2	0	2018-08-22	13.8667	1
2	3082	2	1	55	1	T2aN0M0	2	0	1	3	2017-05-31	2017-07-01	4	1	1	0	2019-06-24	23.7667	1
2	3083	1	1	64	2	T3N1M0	3	1	3	1	2017-05-31	2017-07-03	4	3	1	0	2021-08-20	49.5667	1
2	3084	1	2	68	1	T2aN2M0	2	2	3	3	2017-06-04	2017-07-03	4	1	2	0	2018-08-01	12.9333	1
2	2015	2	1	61	1	T2bN2M0	2	2	2	3	2017-05-26	2017-07-07	4	2	2	1	2019-11-15	28.2667	1
2	2016	2	1	46	1	T2bN0M0	2	0	2	1	2017-06-13	2017-07-10	2	2	2	0	2021-10-20	51.3333	1
2	3085	2	2	65	2	T2aN2M0	2	2	3	3	2017-06-02	2017-07-14	4	3	2	0	2018-05-15	10.0333	1
2	1006	2	1	58	2	T1bN2M0	1	2	3	1	2017-06-14	2017-07-21	4	3	1	1	2018-09-10	13.6333	1
1	3086	2	2	67	2	T2aN0M0	2	0	1	2	2017-06-20	2017-07-21	4	3	1	0	2017-12-19	4.93333	1
2	2017	1	1	64	1	T1N1M0	1	1	2	1	2017-06-19	2017-07-28	4	1	2	0	2025-08-31	97.1	0
2	2018	2	2	74	2	T2aN0M0	2	0	1	1	2017-07-13	2017-08-05	1	2	1	0	2025-08-31	96.8667	0
2	3087	1	1	62	1	T2aN0M0	2	0	1	1	2017-07-18	2017-08-14	4	1	1	0	2019-12-18	28.1333	1
2	2019	1	1	54	1	T3N2M0	3	2	3	1	2017-07-06	2017-08-18	4	1	2	1	2018-04-17	7.96667	1
2	3088	2	1	63	1	T2aN0M0	2	0	1	3	2017-08-01	2017-09-01	4	1	1	0	2025-08-31	96	0
2	2020	1	2	74	1	T3N0M0	3	0	2	3	2017-07-28	2017-09-01	4	1	1	0	2020-11-01	38	1
2	3089	1	1	59	1	T2aN0M0	2	0	1	1	2017-08-08	2017-09-07	4	1	1	0	2021-08-12	47.1667	1
2	3090	2	1	55	1	T2aN0M0	2	0	1	1	2017-08-10	2017-09-08	4	1	2	0	2020-11-15	38.2333	1
2	2021	2	1	59	2	T2aN0M0	2	0	1	1	2017-08-21	2017-09-15	1	4	2	0	2019-06-01	20.5333	0
2	3091	1	1	52	1	T2aN0M0	2	0	1	1	2017-08-02	2017-09-18	4	1	2	0	2023-01-17	63.9667	1
2	2022	2	1	52	2	T2aN2M0	2	2	3	3	2017-09-05	2017-10-12	4	2	2	1	2021-03-08	40.8667	1
2	3092	1	1	55	1	T2aN0M0	2	0	1	1	2017-09-06	2017-10-18	4	1	1	0	2025-08-31	94.4333	0
2	4009	2	1	55	1	T2aN0M0	2	0	1	2	2017-08-16	2017-10-19	4	1	1	0	2025-08-31	94.4	0
2	3093	2	1	58	1	T2aN2M0	2	2	3	1	2017-09-04	2017-10-20	4	1	1	0	2018-05-04	6.46667	1
1	2023	2	1	46	2	T2aN2M0	2	2	3	3	2017-09-11	2017-10-20	2	3	1	1	2019-04-20	18	1
2	2024	2	1	63	1	T2aN1M0	2	1	2	3	2017-10-09	2017-10-27	4	1	1	0	2020-12-20	37.7667	1
2	2025	2	2	69	1	T2aN2M0	2	2	3	3	2017-09-26	2017-11-03	4	1	2	1	2018-06-07	7.13333	1
2	2026	2	2	69	2	T2aN2M0	2	2	3	3	2017-09-25	2017-11-04	4	1	1	1	2019-01-09	14.1667	1
2	2027	2	1	54	2	T2aN1M0	2	1	2	1	2017-09-25	2017-11-10	2	4	1	0	2022-04-14	53.1333	1
2	4010	1	1	53	1	T2aN2M0	2	2	3	1	2017-10-11	2017-11-17	4	1	1	0	2021-12-17	49	1
2	2028	1	2	72	4	T2aN2M0	2	2	3	1	2017-09-29	2017-11-18	4	1	1	0	2019-06-15	18.9	1
2	2029	1	1	56	1	T2aN0M0	2	0	1	2	2017-10-18	2017-11-20	4	1	2	0	2018-11-15	11.8333	1
1	2030	2	2	67	1	T2aN0M0	2	0	1	1	2017-10-20	2017-11-24	2	1	1	0	2018-01-16	1.73333	1
1	2031	2	1	64	2	T2aN2M0	2	2	3	3	2017-10-23	2017-11-24	4	4	2	1	2018-04-11	4.56667	1
2	2032	2	1	55	1	T2aN0M0	2	0	1	1	2017-10-25	2017-11-24	4	3	1	0	2020-11-18	35.8	1
2	2033	2	1	62	1	T2aN0M0	2	0	1	3	2017-10-26	2017-12-01	4	3	2	0	2020-01-12	25.3667	1
2	2034	2	1	47	1	T2aN2M0	2	2	3	1	2017-10-24	2017-12-01	4	1	2	1	2018-08-02	8.03333	1
2	2035	1	1	59	1	T1bN1M0	1	1	2	3	2017-10-26	2017-12-03	4	1	2	0	2022-07-31	55.9333	1
2	2036	2	1	61	1	T1N2M0	1	2	3	3	2017-11-17	2017-12-15	4	2	1	1	2018-07-10	6.83333	1
1	2037	2	1	57	2	T1N1M0	1	1	2	1	2017-12-08	2017-12-29	4	2	2	0	2019-03-01	14.0667	1
2	2038	1	2	69	1	T2aN0M0	2	0	1	3	2017-12-01	2017-12-29	4	1	2	0	2025-08-31	92.0667	0
2	2039	2	1	55	2	T2aN0M0	2	0	1	1	2017-12-08	2017-12-29	4	2	1	0	2021-03-24	38.8333	1
2	3094	1	2	70	1	T2aN3M0	2	2	3	1	2017-12-04	2018-01-02	4	1	1	1	2021-05-19	40.5667	1
2	3095	2	2	65	1	T2aN2M0	2	2	3	3	2017-11-30	2018-01-02	4	1	1	0	2023-02-23	61.7	1
2	3096	2	2	65	1	T2aN0M0	2	0	1	1	2017-11-30	2018-01-02	4	1	1	0	2022-07-31	54.9667	0
2	3097	2	1	60	1	T2aN0M0	2	0	1	1	2017-12-06	2018-01-02	4	1	1	0	2025-08-31	91.9667	0
2	2040	1	1	51	1	T2aN1M0	2	1	2	1	2017-12-04	2018-01-05	4	1	1	0	2022-03-31	50.8667	1
2	2041	1	1	64	1	T2aN2M0	2	2	3	1	2017-12-07	2018-01-05	4	1	2	1	2019-02-20	13.5	1
2	2042	2	1	51	1	T2aN0M0	2	0	1	3	2017-12-04	2018-01-05	4	2	2	0	2024-02-01	72.8667	1
2	2043	2	1	49	1	T1N2M0	1	2	3	3	2018-11-20	2018-01-06	4	1	1	0	2025-08-31	91.8333	0
1	3098	2	1	63	1	T3N2M0	3	2	3	1	2017-12-07	2018-01-06	4	1	2	1	2019-06-12	17.2	1
1	3099	1	1	64	5	T2aN2M0	2	2	3	1	2017-12-11	2018-01-08	3	1	1	1	2018-11-08	10	1
2	3100	2	1	62	1	T3N0M0	3	0	2	1	2017-12-15	2018-01-10	4	1	1	0	2025-08-31	91.7	0
2	2044	1	2	72	1	T1aN2M0	1	2	3	1	2017-12-03	2018-01-12	4	1	1	1	2019-05-15	16.1	1
2	2045	2	2	72	4	T2aN0M0	2	0	1	3	2017-11-15	2018-01-12	4	1	1	0	2020-10-19	33.2333	1
2	2046	2	2	72	1	T2aN0M0	2	0	1	3	2017-12-26	2018-01-12	4	1	2	0	2020-06-01	28.6333	0
2	2047	1	1	48	1	T1aN2M0	1	2	3	1	2017-12-15	2018-01-12	4	1	2	1	2021-02-25	37.4333	1
2	3101	1	1	51	1	T2aN0M0	2	0	1	1	2017-11-29	2018-01-12	4	1	2	0	2023-12-03	70.7	1
2	3102	1	1	54	1	T2aN0M0	2	0	1	1	2017-12-18	2018-01-15	4	1	2	0	2023-05-31	64.5333	0
1	2048	1	2	67	3	T2aN0M0	2	0	1	2	2017-12-06	2018-01-19	4	3	2	0	2018-05-14	3.83333	1
2	2049	2	1	50	1	T2aN2M0	2	2	3	1	2017-12-14	2018-01-19	4	1	2	1	2018-12-19	11	1
2	2050	2	2	75	2	T1bN2M0	1	2	3	3	2017-12-20	2018-01-19	4	3	1	1	2020-02-10	24.7	1
2	2051	2	1	63	1	T2bN0M0	2	0	2	2	2017-12-18	2018-01-19	4	1	1	0	2018-09-03	7.46667	1
1	2052	1	1	63	2	T3N0M0	3	0	2	3	2017-12-16	2018-01-20	4	1	1	0	2020-09-20	32	1
2	3103	1	1	64	1	T1N1M0	1	1	2	1	2018-01-03	2018-01-26	1	1	1	0	2019-07-25	17.9667	1
1	2053	1	1	49	1	T2bN0M0	2	0	2	1	2017-12-27	2018-01-26	1	1	1	0	2018-02-23	0.9	1
2	2054	2	1	50	1	T2aN0M0	2	0	1	1	2017-12-22	2018-01-29	4	1	1	0	2025-08-31	91.0667	0
2	2055	2	2	72	2	T1N1M0	1	1	2	1	2018-01-09	2018-02-02	4	4	2	0	2021-08-31	42.9667	0
2	2056	1	1	59	1	T2aN0M0	2	0	1	1	2018-01-16	2018-02-09	4	1	1	0	2025-08-31	90.7333	0
2	2057	2	2	70	1	T2aN2M0	2	2	3	1	2018-01-23	2018-02-09	4	1	2	1	2019-08-15	18.2	1
2	2058	2	2	73	1	T2aN0M0	2	0	1	2	2018-01-22	2018-02-24	4	1	2	0	2025-08-31	90.2333	0
2	2059	2	1	64	1	T2aN0M0	2	0	1	1	2018-01-23	2018-02-25	4	1	1	0	2025-08-31	90.2	0
2	2060	1	1	49	1	T1N2M0	1	2	3	1	2018-01-30	2018-03-02	4	1	1	0	2019-12-30	21.9333	1
2	3104	2	2	65	1	T1N1M0	1	1	2	2	2018-01-18	2018-03-02	4	3	2	0	2025-08-31	89.9667	0
2	2061	2	2	69	1	T2N2M0	2	2	3	1	2018-01-22	2018-03-02	4	1	1	0	2020-10-15	31.4333	1
2	3105	1	1	56	1	T1N2M0	1	2	3	1	2018-02-11	2018-03-03	4	1	2	1	2020-04-20	25.5667	1
2	3106	2	1	58	1	T2aN0M0	2	0	1	1	2018-01-29	2018-03-05	4	1	2	0	2022-10-24	55.6333	1
2	3107	2	2	67	1	T3N2M0	3	2	3	1	2018-01-24	2018-03-05	4	1	2	0	2019-11-11	20.2	1
2	3108	2	2	75	3	T2aN1M0	2	1	2	1	2018-01-28	2018-03-07	4	1	2	0	2024-06-18	75.3667	1
2	3109	2	1	62	2	T2bN0M0	2	0	2	1	2018-01-31	2018-03-07	4	3	2	0	2023-04-23	61.5333	1
2	3110	1	2	66	1	T2aN0M0	2	0	1	3	2018-02-05	2018-03-07	4	1	1	0	2021-12-20	45.4333	1
2	3111	1	2	66	1	T2aN0M0	2	0	1	3	2018-01-21	2018-03-07	4	1	2	0	2025-08-31	89.8	0
2	2062	1	2	75	1	T2aN0M0	2	0	1	1	2018-01-22	2018-03-09	4	1	1	0	2025-08-31	89.7333	0
2	3112	2	2	70	2	T2aN2M0	2	2	3	3	2018-02-14	2018-03-09	4	2	1	1	2022-08-25	53.5333	0
2	3113	2	2	65	1	T3N0M0	3	0	2	3	2018-02-05	2018-03-12	4	1	2	0	2019-01-18	10.2	1
2	2063	2	1	52	1	T2aN0M0	2	0	1	3	2018-02-27	2018-03-14	4	1	1	0	2025-08-31	89.5667	0
2	2064	2	1	46	1	T1aN1M0	1	1	2	1	2018-02-11	2018-03-16	4	1	1	0	2019-09-15	17.9667	1
1	3114	2	1	56	1	T2N1M0	2	1	2	1	2018-02-22	2018-03-16	2	1	1	0	2019-07-16	16	1
2	3115	2	1	62	1	T4N0M0	4	0	3	3	2018-01-24	2018-03-19	4	1	2	0	2018-10-14	6.83333	1
2	3116	1	2	66	1	T2aN0M0	2	0	1	1	2018-02-27	2018-03-26	4	1	2	0	2025-08-31	89.1667	0
2	3117	1	2	68	1	T2aN0M0	2	0	1	1	2018-02-23	2018-03-30	4	1	1	0	2023-10-31	67	1
2	3118	2	2	66	2	T3N0M0	3	0	2	1	2018-02-28	2018-03-30	4	3	2	0	2025-08-31	89	0
2	2065	1	1	59	1	T3N0M0	3	0	2	3	2018-02-28	2018-03-30	4	1	1	0	2025-08-31	89	0
2	2066	2	1	60	2	T2bN0M0	2	0	1	1	2018-02-24	2018-03-31	4	2	2	0	2020-03-01	23.0333	1
2	2067	2	1	59	1	T1bN2M0	1	2	3	1	2018-03-02	2018-04-01	4	1	2	1	2019-03-04	11.1	1
2	2068	2	1	63	1	T2N2M0	2	2	3	3	2018-02-24	2018-04-01	4	1	1	1	2018-10-08	6.23333	1
2	2069	2	1	52	1	T1bN2M0	1	2	3	1	2018-03-20	2018-04-13	4	1	2	1	2020-02-28	22.5	1
2	2070	2	1	64	2	T2aN0M0	2	0	1	1	2018-03-13	2018-04-13	4	1	2	0	2019-09-15	17.0667	1
2	2071	2	1	63	2	T1aN2M0	1	2	3	1	2018-03-07	2018-04-13	4	3	2	1	2021-05-07	36.8	1
1	3119	1	1	58	1	T2aN1M0	2	1	2	1	2018-03-10	2018-04-14	4	2	1	0	2020-03-14	23	1
2	3120	1	1	60	1	T2aN0M0	2	0	1	1	2018-03-19	2018-04-15	4	1	2	0	2020-08-15	28	1
2	3121	1	1	51	1	T2aN0M0	2	0	1	1	2018-03-13	2018-04-16	4	1	2	0	2023-09-10	64.8	1
2	3122	2	1	55	1	T2aN0M0	2	0	1	1	2018-03-15	2018-04-16	4	1	2	0	2025-08-31	88.5	0
2	3123	2	1	61	4	T2aN0M0	2	0	1	1	2018-02-28	2018-04-17	4	1	1	0	2018-10-17	6	1
2	3124	1	1	51	1	T2bN2M0	2	2	3	1	2018-03-26	2018-04-23	4	1	2	0	2018-11-07	6.46667	1
2	2072	1	1	63	1	T2aN0M0	2	0	1	3	2018-04-25	2018-04-25	4	1	1	0	2025-08-31	88.2	0
2	3125	2	1	59	1	T2aN2M0	2	2	3	3	2018-03-19	2018-04-27	4	1	1	0	2021-11-12	42.5	1
2	2073	2	2	69	1	T2aN0M0	2	0	1	3	2018-04-02	2018-04-27	4	1	1	0	2025-08-31	88.1333	0
2	2074	2	1	61	1	T2aN0M0	2	0	1	3	2018-03-26	2018-05-02	4	1	2	0	2020-03-30	22.9333	0
2	2075	1	1	52	1	T2aN0M0	2	0	1	1	2018-04-04	2018-05-09	4	1	1	0	2025-08-31	87.7333	0
1	3126	1	2	65	1	T1bN2M0	1	2	3	1	2018-04-23	2018-05-11	2	1	1	1	2018-08-15	3.13333	1
2	3127	2	2	68	2	T3N0M0	3	0	2	1	2018-03-28	2018-05-11	4	3	2	0	2021-12-02	42.7	1
1	3128	2	1	63	1	T1bN2M0	1	2	3	3	2018-04-08	2018-05-14	4	1	1	1	2019-02-14	9	1
2	2076	1	1	64	1	T2aN0M0	2	0	1	3	2018-04-11	2018-05-14	4	1	1	0	2025-08-31	87.5667	0
2	2077	1	2	66	1	T2aN2M0	2	2	3	1	2018-04-11	2018-05-21	4	1	2	0	2018-12-26	7.16667	1
2	3129	2	2	69	2	T2aN0M0	2	0	1	3	2018-04-19	2018-05-25	4	2	2	0	2022-02-01	44.2	1
2	3130	1	1	60	1	T2bN1M0	2	1	2	1	2018-04-12	2018-05-25	4	1	2	0	2025-08-31	87.2	0
2	2078	2	2	68	1	T3N0M0	3	0	2	1	2018-04-18	2018-05-25	1	1	1	0	2019-08-31	15.2	1
2	2079	1	2	71	1	T2aN2M0	2	2	3	1	2018-04-17	2018-05-25	4	1	1	0	2022-08-16	50.7	1
2	3131	2	1	51	1	T2aN1M0	2	1	2	3	2018-04-24	2018-05-28	4	3	1	0	2021-08-31	39.1	1
2	2080	1	2	69	1	T2aN2M0	2	2	3	1	2018-04-20	2018-05-28	4	1	2	0	2020-01-15	19.5667	1
2	2081	2	1	40	1	T2aN0M0	2	0	1	1	2018-05-02	2018-06-01	4	1	1	0	2023-07-31	62	0
2	2082	2	2	67	1	T1N2M0	1	2	3	1	2018-05-13	2018-06-01	2	1	1	1	2018-11-15	5.46667	1
2	3132	2	1	56	2	T2aN0M0	2	0	1	1	2018-05-08	2018-06-01	4	3	1	0	2024-03-31	70	0
2	3133	2	2	70	2	T2N2M0	2	2	3	1	2018-05-10	2018-06-02	4	4	2	1	2025-08-31	86.9667	0
2	3134	2	1	58	1	T1bN2M0	1	2	3	1	2018-05-07	2018-06-04	4	1	2	0	2019-11-13	17.3	1
2	3135	2	1	63	1	T2aN0M0	2	0	1	3	2018-05-10	2018-06-08	1	1	2	0	2018-11-15	5.23333	1
2	2083	1	1	61	1	T2bN0M0	2	0	2	2	2018-05-02	2018-06-08	4	1	2	0	2022-10-31	52.7667	1
2	2084	2	1	54	1	T3N0M0	3	0	2	1	2018-05-08	2018-06-08	4	1	2	0	2019-07-08	13	1
2	3136	1	1	53	1	T3N0M0	3	0	1	1	2018-05-10	2018-06-08	4	1	2	0	2019-09-15	15.2333	1
2	3137	2	2	67	2	T2bN1M0	2	1	2	1	2018-05-08	2018-06-15	4	2	2	0	2019-01-11	6.86667	1
2	3138	2	1	61	2	T2aN1M0	2	1	2	1	2018-05-16	2018-06-20	4	3	1	0	2025-01-31	79.3667	1
2	3139	2	1	62	1	T2aN0M0	2	0	1	3	2018-05-23	2018-06-20	4	1	2	0	2024-03-10	68.6667	1
1	3140	2	1	51	3	T3N0M0	3	0	2	1	2018-05-16	2018-06-25	3	1	2	0	2019-07-16	12.7	1
2	3141	2	1	60	1	T2aN2M0	2	2	3	3	2018-05-28	2018-06-25	4	1	2	0	2019-12-19	17.8	1
2	3142	2	1	61	1	T1bN2M0	1	2	3	3	2018-05-16	2018-06-26	4	3	1	0	2022-07-29	49.1	1
2	2085	1	1	56	1	T2aN0M0	2	0	1	1	2018-05-23	2018-06-26	4	1	2	0	2025-08-31	86.1667	0
2	2086	1	1	52	1	T2aN0M0	2	0	1	1	2018-05-28	2018-06-29	4	1	2	0	2025-08-31	86.0667	0
2	3143	2	1	61	2	T2aN0M0	2	0	1	3	2018-05-31	2018-06-29	4	3	2	0	2021-02-20	31.7	0
2	2087	2	1	56	1	T2aN2M0	2	2	3	1	2018-05-24	2018-07-07	4	1	1	0	2019-12-15	17.2667	1
2	3144	1	1	64	1	T1N2M0	1	2	3	3	2018-06-12	2018-07-09	4	1	2	0	2021-02-28	31.6333	1
2	2088	1	2	70	1	T2aN1M0	2	1	2	3	2018-05-30	2018-07-10	4	1	2	0	2020-04-15	21.1667	1
2	3145	1	1	53	1	T3N0M0	3	0	2	3	2018-06-07	2018-07-13	4	1	2	0	2019-11-15	16.0667	1
2	3146	2	2	75	2	T2aN0M0	2	0	1	3	2018-06-14	2018-07-15	4	3	1	0	2025-08-31	85.5333	0
2	2089	2	2	68	1	T2aN0M0	2	0	1	3	2018-06-18	2018-07-16	4	1	1	0	2023-03-31	56.5	1
2	3147	2	1	55	1	T2aN2M0	2	2	3	1	2018-06-11	2018-07-16	4	3	2	0	2022-05-31	46.5	1
2	3148	2	2	65	1	T2aN2M0	2	2	3	3	2018-06-06	2018-07-16	4	1	1	0	2021-01-30	30.4667	1
2	3149	2	1	62	1	T2aN0M0	2	0	1	3	2018-06-28	2018-07-20	4	1	1	0	2025-08-31	85.3667	0
2	3150	1	1	54	1	T2aN0M0	2	0	1	1	2018-06-24	2018-07-23	2	1	1	0	2025-08-31	85.2667	0
2	2090	2	1	58	2	T2aN1M0	2	1	2	3	2018-06-14	2018-07-25	4	3	1	0	2023-04-23	56.9333	1
2	3151	1	1	52	1	T2aN0M0	2	0	1	3	2018-06-27	2018-07-26	4	1	1	0	2021-01-31	30.1667	1
2	2091	2	1	61	2	T2bN0M0	2	0	2	1	2018-07-03	2018-07-28	4	4	2	0	2024-08-31	73.1	0
1	2092	1	1	60	1	T2aN2M0	2	2	3	3	2018-07-05	2018-08-03	4	1	1	1	2018-12-26	4.76667	1
2	2093	1	1	53	1	T2aN0M0	2	0	1	1	2018-07-06	2018-08-06	4	1	1	0	2024-08-31	72.8333	0
2	3152	1	2	73	1	T2aN2M0	2	2	3	1	2018-07-25	2018-08-17	4	1	1	1	2021-01-15	28.9333	1
2	3153	2	1	51	1	T2aN0M0	2	0	1	3	2018-07-27	2018-08-31	4	1	2	0	2025-08-31	84	0
2	3154	2	1	55	1	T2aN0M0	2	0	1	3	2018-07-30	2018-09-04	4	1	2	0	2020-12-15	27.3667	1
2	2094	1	1	64	1	T2aN0M0	2	0	1	3	2018-08-06	2018-09-04	4	1	2	0	2025-08-31	83.9	0
2	2095	2	2	74	1	T2aN0M0	2	0	1	3	2018-08-08	2018-09-11	4	1	1	0	2025-08-31	83.6667	0
2	3155	2	2	65	2	T2bN1M0	2	1	2	1	2018-08-21	2018-09-14	4	3	2	0	2020-08-10	22.8667	1
2	2096	1	1	61	1	T2aN0M0	2	0	1	1	2018-08-27	2018-09-14	4	1	1	0	2025-08-31	83.5667	0
2	3156	2	1	63	2	T2N1M0	2	1	2	3	2018-08-12	2018-09-19	4	3	1	0	2025-08-31	83.4	0
2	3157	2	1	60	1	T2aN0M0	2	0	1	3	2018-09-04	2018-09-21	4	1	1	0	2019-09-30	12.3	1
2	3158	2	1	61	1	T2aN0M0	2	0	1	3	2018-08-24	2018-09-27	4	1	1	0	2025-08-31	83.1333	0
2	3159	2	2	72	2	T3N0M0	3	0	2	3	2018-08-28	2018-10-09	1	3	2	0	2019-09-15	11.2	1
2	2097	1	1	49	1	T3N0M0	3	0	2	3	2018-08-29	2018-10-11	4	1	1	0	2019-09-30	11.6333	1
2	3160	2	1	46	1	T2aN0M0	2	0	1	3	2018-08-31	2018-10-12	4	1	2	1	2022-06-02	43.6667	1
2	3161	2	1	56	1	T2aN0M0	2	0	1	3	2018-09-13	2018-10-12	4	1	2	0	2020-11-23	25.3667	1
2	3162	2	1	50	2	T1bN1M0	1	1	2	3	2018-09-05	2018-10-15	4	3	2	0	2021-02-27	28.4	1
2	2098	2	2	67	2	T1aN2M0	1	2	3	3	2018-09-06	2018-10-19	4	3	2	0	2020-02-04	15.5	1
2	2099	1	1	56	1	T3N0M0	3	0	2	1	2018-09-28	2018-10-26	4	1	1	0	2021-02-20	27.8	1
2	3163	1	1	39	1	T2aN0M0	2	0	1	3	2018-10-16	2018-10-27	4	1	2	0	2025-08-31	82.1333	0
2	3164	1	1	56	1	T2aN0M0	2	0	1	3	2018-09-28	2018-11-02	4	1	1	0	2025-08-31	81.9667	0
2	3165	1	2	65	1	T3N0M0	3	0	2	3	2018-09-29	2018-11-05	4	1	2	0	2019-06-15	7.33333	1
2	3166	2	1	55	1	T3N0M0	3	0	2	3	2018-09-26	2018-11-06	4	1	1	0	2022-05-30	42.8	1
2	3167	2	1	53	2	T2aN1M0	2	1	2	3	2018-10-11	2018-11-14	4	3	1	0	2025-08-31	81.5667	0
1	3168	2	2	66	1	T2bN0M0	2	0	2	3	2018-10-15	2018-11-19	4	1	2	0	2020-06-28	19.3	1
1	3169	1	2	65	1	T2aN0M0	2	0	1	3	2018-10-15	2018-11-19	4	1	2	0	2020-03-25	16.2	1
2	4011	2	2	69	1	T2aN0M0	2	0	1	1	2018-09-26	2018-11-20	2	1	1	0	2020-05-15	17.8333	1
2	4012	1	2	68	3	T2bN0M0	2	0	2	3	2018-10-17	2018-12-03	4	1	2	0	2021-09-19	33.5333	1
